# Supplementary material for: Diverse Genotypes of Yersinia pestis Caused Plague in Madagascar in 2007
Source: PLoS Negl Trop Dis. 2015 Jun 12;9(6):e0003844. doi: 10.1371/journal.pntd.0003844 (PMC4466568; doi:10.1371/journal.pntd.0003844)
Supplement: S1 Table — (XLSX) [file pntd.0003844.s001.xlsx]

## Sheet: S1_Table
Sample ID	Original ID	Clinical form	Subsequent culture of sample	District	Commune	MLVA Subclade§	SNP Node§	CRISPR Type	CRISPR locus A	CRISPR locus B	CRISPR locus C
M245	IPM 37	bubonic	positive	Manjakandriana	Manjakandriana	I.A	s#	I.12	a1-a2-a3-a4-a5-a6-a7-a8	b1-b2-b3-b4-b5	c1-c2-c3'
M401	IPM 781	bubonic	positive	Manjakandriana	Manjakandriana	I.A	s#	I.12	a1-a2-a3-a4-a5-a6-a7-a8	b1-b2-b3-b4-b5	c1-c2-c3'
M325	IPM 85	bubonic	positive	Ambositra	Ivato	I.A	s#	I.13	a1-a2-a3-a4-a5-a6-a7-a8-a90	b1-b2-b3-b4-b5	c1-c2-c3'
M045	IPM 309	bubonic	positive	Fandriana	Imito	I.A	s2	I.12	a1-a2-a3-a4-a5-a6-a7-a8	b1-b2-b3-b4-b5	c1-c2-c3'
M176	IPM 154	bubonic	positive	Ambositra	Ambalamanakana	I.A	s2	I.13	a1-a2-a3-a4-a5-a6-a7-a8-a90	b1-b2-b3-b4-b5	c1-c2-c3'
M394	IPM 164	bubonic	positive	Ambositra	Ambalamanakana	I.A	s2	I.13	a1-a2-a3-a4-a5-a6-a7-a8-a90	b1-b2-b3-b4-b5	c1-c2-c3'
M017	IPM 645	bubonic	negative	Faratsiho	Ramainandro	I.A	s3	I.12	a1-a2-a3-a4-a5-a6-a7-a8	b1-b2-b3-b4-b5	c1-c2-c3'
M076	IPM 30	bubonic	positive	Fenoarivo	Firavahana	I.A	s3	I.12	a1-a2-a3-a4-a5-a6-a7-a8	b1-b2-b3-b4-b5	c1-c2-c3'
M242	IPM 635	bubonic	positive	Fenoarivo	Firavahana	I.A	s3	I.12	a1-a2-a3-a4-a5-a6-a7-a8	b1-b2-b3-b4-b5	c1-c2-c3'
M297	IPM 34	bubonic	positive	Manjakandriana	Ambatomena	I.A	s3	I.12	a1-a2-a3-a4-a5-a6-a7-a8	b1-b2-b3-b4-b5	c1-c2-c3'
M345	IPM 47	bubonic	positive	Faratsiho	Faratsiho	I.A	s3	I.12	a1-a2-a3-a4-a5-a6-a7-a8	b1-b2-b3-b4-b5	c1-c2-c3'
M406	IPM 755	bubonic	positive	Miarinarivo	Analavory	I.A	s3	I.12	a1-a2-a3-a4-a5-a6-a7-a8	b1-b2-b3-b4-b5	c1-c2-c3'
M409	IPM 790	bubonic	positive	Fenoarivo	Firavahana	I.A	s3	I.12	a1-a2-a3-a4-a5-a6-a7-a8	b1-b2-b3-b4-b5	c1-c2-c3'
M410	IPM 661	bubonic	positive	Fenoarivo	Firavahana	I.A	s3	I.12	a1-a2-a3-a4-a5-a6-a7-a8	b1-b2-b3-b4-b5	c1-c2-c3'
M437	IPM 693	pneumonic	positive	Faratsiho	Ramainandro	I.A	s3	I.12	a1-a2-a3-a4-a5-a6-a7-a8	b1-b2-b3-b4-b5	c1-c2-c3'
M448	IPM 757	bubonic	positive	Soavinandriana	Soavinandriana	I.A	s3	I.12	a1-a2-a3-a4-a5-a6-a7-a8	b1-b2-b3-b4-b5	c1-c2-c3'
M450	IPM 670	pneumonic	positive	Faratsiho	Ramainandro	I.A	s3	I.12	a1-a2-a3-a4-a5-a6-a7-a8	b1-b2-b3-b4-b5	c1-c2-c3'
M453	IPM 715	bubonic	positive	Fenoarivo	Morarano Maritampona	I.A	s3	I.12	a1-a2-a3-a4-a5-a6-a7-a8	b1-b2-b3-b4-b5	c1-c2-c3'
M396	IPM 591	bubonic	positive	Arivonimamo	Morafeno	I.A	s3	I.14	a1-a2-a3-a4-a5-a6-a7-a8	b1-b2-b3-b4-b5	c1-c3'
M423	IPM 786	bubonic	positive	Tsiroanomandidy	Belobaka	I.A	s3	I.16	a1-a3-a4-a5-a6-a7-a8	b1-b2-b3-b5	c1-c2-c3'
M403	IPM 782	bubonic	positive	Arivonimamo	Ambatomanga	I.A	s4	I.12	a1-a2-a3-a4-a5-a6-a7-a8	b1-b2-b3-b4-b5	c1-c2-c3'
M240	IPM 193	bubonic	positive	Antananarivo Avaradrano	Talata Volonondry	I.A	s5	I.12	a1-a2-a3-a4-a5-a6-a7-a8	b1-b2-b3-b4-b5	c1-c2-c3'
M357	IPM 543	bubonic	positive	Antananarivo Avaradrano	Ambohimanga Rova	I.A	s5	I.12	a1-a2-a3-a4-a5-a6-a7-a8	b1-b2-b3-b4-b5	c1-c2-c3'
M411	IPM 727	bubonic	positive	Manjakandriana	Manjakandriana	I.A	s5	I.12	a1-a2-a3-a4-a5-a6-a7-a8	b1-b2-b3-b4-b5	c1-c2-c3'
M413	IPM 667	bubonic	positive	Manjakandriana	Sadabe	I.A	s5	I.12	a1-a2-a3-a4-a5-a6-a7-a8	b1-b2-b3-b4-b5	c1-c2-c3'
M424	IPM 672	bubonic	positive	Manjakandriana	Manjakandriana	I.A	s5	I.12	a1-a2-a3-a4-a5-a6-a7-a8	b1-b2-b3-b4-b5	c1-c2-c3'
M439	IPM 770	bubonic	positive	Manjakandriana	Manjakandriana	I.A	s5	I.12	a1-a2-a3-a4-a5-a6-a7-a8	b1-b2-b3-b4-b5	c1-c2-c3'
M442	IPM 768	bubonic	positive	Manjakandriana	Ambohitrolomahitsy	I.A	s5	I.12	a1-a2-a3-a4-a5-a6-a7-a8	b1-b2-b3-b4-b5	c1-c2-c3'
M443	IPM 665	bubonic	positive	Manjakandriana	Ambohitrolomahitsy	I.A	s5	I.12	a1-a2-a3-a4-a5-a6-a7-a8	b1-b2-b3-b4-b5	c1-c2-c3'
M449	IPM 778	bubonic	positive	Anosibe An'ala	Anosibe An'ala	I.A	s5	I.12	a1-a2-a3-a4-a5-a6-a7-a8	b1-b2-b3-b4-b5	c1-c2-c3'
M456	IPM 766	bubonic	positive	Manjakandriana	Ambohitrolomahitsy	I.A	s5	I.12	a1-a2-a3-a4-a5-a6-a7-a8	b1-b2-b3-b4-b5	c1-c2-c3'
M421	IPM 690	bubonic	positive	Ankazobe	Antotohazo	I.A	s5	I.15	a1-a2-a3-a4-a5-a6-a7-a8	b1-b2-b3-b4-b5	c1-c2-c3'-c12
M243	IPM 619	bubonic	positive	Tsaratanana	Betrandraka	I.B	q#	I.1	a1-a2-a3-a4-a5-a6-a7-a8	b1-b2-b3-b4-b5	c1-c2-c3
M151	IPM 573	bubonic	negative	Tsaratanana	Ambakireny	I.B	q¶	I.1	a1-a2-a3-a4-a5-a6-a7-a8	b1-b2-b3-b4-b5	c1-c2-c3
M440	IPM 745	pneumonic	positive	Anjozorobe	Ambohimanarina	I.B	q2	I.3	a1-a2-a3-a4-a5-a6-a7-a8-a100	b1-b2-b3-b4-b5-b50	c1-c2-c3
M044	IPM 571	bubonic	positive	Tsaratanana	Keliloha	I.B	q3	I.1	a1-a2-a3-a4-a5-a6-a7-a8	b1-b2-b3-b4-b5	c1-c2-c3
M062	IPM 339	bubonic	positive	Amparafaravola	Vohimenakely	I.B	q3	I.1	a1-a2-a3-a4-a5-a6-a7-a8	b1-b2-b3-b4-b5	c1-c2-c3
M117	IPM 592	bubonic	positive	Andilamena	Andilamena	I.B	q3	I.1	a1-a2-a3-a4-a5-a6-a7-a8	b1-b2-b3-b4-b5	c1-c2-c3
M183	IPM 608	bubonic	positive	Tsaratanana	Betrandraka	I.B	q3	I.1	a1-a2-a3-a4-a5-a6-a7-a8	b1-b2-b3-b4-b5	c1-c2-c3
M292	IPM 574	bubonic	positive	Tsaratanana	Ambakireny	I.B	q3	I.1	a1-a2-a3-a4-a5-a6-a7-a8	b1-b2-b3-b4-b5	c1-c2-c3
M379	IPM 624	bubonic	positive	Tsaratanana	Keliloha	I.B	q3	I.1	a1-a2-a3-a4-a5-a6-a7-a8	b1-b2-b3-b4-b5	c1-c2-c3
M408	IPM 712	bubonic	positive	Tsaratanana	Betrandraka	I.B	q3	I.1	a1-a2-a3-a4-a5-a6-a7-a8	b1-b2-b3-b4-b5	c1-c2-c3
M412	IPM 743	bubonic	positive	Anjozorobe	Marotsipoy	I.B	q3	I.1	a1-a2-a3-a4-a5-a6-a7-a8	b1-b2-b3-b4-b5	c1-c2-c3
M343	IPM 620	bubonic	positive	Tsaratanana	Keliloha	I.B	q3	I.2	a1-a2-a3-a4-a5-a6-a7-a8-a99	b1-b2-b3-b4-b5	c1-c2-c3
M415	IPM 685	bubonic	positive	Anjozorobe	Ambongamarina	I.B	q4	I.1	a1-a2-a3-a4-a5-a6-a7-a8	b1-b2-b3-b4-b5	c1-c2-c3
M179	IPM 29	bubonic	negative	Fenoarivo	Morarano Maritampona	I.B	q6	I.1	a1-a2-a3-a4-a5-a6-a7-a8	b1-b2-b3-b4-b5	c1-c2-c3
M309	IPM 33	bubonic	positive	Manjakandriana	Ambatomena	I.B	q6	I.1	a1-a2-a3-a4-a5-a6-a7-a8	b1-b2-b3-b4-b5	c1-c2-c3
M138	IPM 581	bubonic	positive	Ambatofinandrahana	Ambatofinandrahana	I.D	k	I.6	a1-a2-a3-a4-a5-a6-a7-a8	b1-b2-b3-b4-b5	c2-c3
M422	IPM 763	bubonic	positive	Ambatofinandrahana	Ambatofinandrahana	I.D	k	I.6	a1-a2-a3-a4-a5-a6-a7-a8	b1-b2-b3-b4-b5	c2-c3
M268	IPM 616	bubonic	positive	Fianarantsoa II	Fanjakana	I.E	k	I.1	a1-a2-a3-a4-a5-a6-a7-a8	b1-b2-b3-b4-b5	c1-c2-c3
M407	IPM 710	bubonic	positive	Ambalavao	Iarintsena	I.H	l1	I.5	a1-a2-a3-a4-a5-a6-a7-a8	b1-b2-b3-b4-b5'	c1-c2-c3
M446	IPM 681	bubonic	positive	Ambalavao	Iarintsena	I.H	l1	I.5	a1-a2-a3-a4-a5-a6-a7-a8	b1-b2-b3-b4-b5'	c1-c2-c3
M402	IPM 750	bubonic	positive	Soavinandriana	Ambatoasana	I.J	j	I.10	a1-a2-a3-a4-a5-a7-a8-a102	b1-b2-b3-b4-b5	c1-c3
M414	IPM 788	bubonic	positive	Tsiroanomandidy	Fihaonana	I.J	j	I.11	a1-a2-a3-a4-a5-a7-a8	b1-b2-b3-b4-b5	c1-c3-c13
M426	IPM 785	bubonic	positive	Tsiroanomandidy	Fihaonana	I.J	j	I.11	a1-a2-a3-a4-a5-a7-a8	b1-b2-b3-b4-b5	c1-c3-c13
M134	IPM 576	bubonic	positive	Soavinandriana	Tamponala	I.J	j	I.9	a1-a2-a3-a4-a5-a7-a8	b1-b2-b3-b4-b5	c1-c3
M374	IPM 584	bubonic	positive	Soavinandriana	Tamponala	I.J	j	I.9	a1-a2-a3-a4-a5-a7-a8	b1-b2-b3-b4-b5	c1-c3
M004	IPM 644	bubonic	positive	Ambalavao	Sendrisoa	I.L	k	I.7	a1-a2-a3-a4-a5-a6-a7-a8-a89	b1-b2-b3-b4-b5	c1-c2-c3
M241	IPM 638	bubonic	positive	Ambalavao	Ambohimandroso	I.L	k	I.7	a1-a2-a3-a4-a5-a6-a7-a8-a89	b1-b2-b3-b4-b5	c1-c2-c3
M265	IPM 639	bubonic	positive	Ambalavao	Andrainjato	I.L	k	I.7	a1-a2-a3-a4-a5-a6-a7-a8-a89	b1-b2-b3-b4-b5	c1-c2-c3
M323	IPM 590	bubonic	positive	Ambalavao	Sendrisoa	I.L	k	I.7	a1-a2-a3-a4-a5-a6-a7-a8-a89	b1-b2-b3-b4-b5	c1-c2-c3
M381	IPM 598	bubonic	positive	Ambalavao	Anjoma	I.L	k	I.7	a1-a2-a3-a4-a5-a6-a7-a8-a89	b1-b2-b3-b4-b5	c1-c2-c3
M404	IPM 709	bubonic	positive	Ambalavao	Andrainjato	I.L	k	I.7	a1-a2-a3-a4-a5-a6-a7-a8-a89	b1-b2-b3-b4-b5	c1-c2-c3
M418	IPM 714	bubonic	positive	Ambalavao	Ambohimandroso	I.L	k	I.7	a1-a2-a3-a4-a5-a6-a7-a8-a89	b1-b2-b3-b4-b5	c1-c2-c3
M425	IPM 704	bubonic	positive	Ambalavao	Sendrisoa	I.L	k	I.7	a1-a2-a3-a4-a5-a6-a7-a8-a89	b1-b2-b3-b4-b5	c1-c2-c3
M427	IPM 684	bubonic	positive	Ambalavao	Andrainjato	I.L	k	I.7	a1-a2-a3-a4-a5-a6-a7-a8-a89	b1-b2-b3-b4-b5	c1-c2-c3
M431	IPM 678	bubonic	positive	Ambalavao	Ambohimandroso	I.L	k	I.7	a1-a2-a3-a4-a5-a6-a7-a8-a89	b1-b2-b3-b4-b5	c1-c2-c3
M433	IPM 680	bubonic	positive	Ambalavao	Andrainjato	I.L	k	I.7	a1-a2-a3-a4-a5-a6-a7-a8-a89	b1-b2-b3-b4-b5	c1-c2-c3
M435	IPM 707	bubonic	positive	Ambalavao	Ambohimandroso	I.L	k	I.7	a1-a2-a3-a4-a5-a6-a7-a8-a89	b1-b2-b3-b4-b5	c1-c2-c3
M438	IPM 658	bubonic	positive	Ambalavao	Anjoma	I.L	k	I.7	a1-a2-a3-a4-a5-a6-a7-a8-a89	b1-b2-b3-b4-b5	c1-c2-c3
M444	IPM 674	bubonic	positive	Ambalavao	Ambalavao	I.L	k	I.7	a1-a2-a3-a4-a5-a6-a7-a8-a89	b1-b2-b3-b4-b5	c1-c2-c3
M447	IPM 657	bubonic	positive	Ambalavao	Anjoma	I.L	k	I.7	a1-a2-a3-a4-a5-a6-a7-a8-a89	b1-b2-b3-b4-b5	c1-c2-c3
M148	IPM 617	bubonic	positive	Ambalavao	Ambohimandroso	I.L	k	I.8	a1-a2-a3-a4-a5-a6-a7-a8-a89-a96	b1-b2-b3-b4-b5	c1-c2-c3
M451	IPM 702	bubonic	positive	Ambalavao	Anjoma	I.L	k#	I.7	a1-a2-a3-a4-a5-a6-a7-a8-a89	b1-b2-b3-b4-b5	c1-c2-c3
M429	IPM 789	bubonic	positive	Ambositra	Kianjandrakefina	I.NONE	k	I.4	a1-a2-a3-a4-a5-a6-a7-a8-a101	b1-b2-b3-b4-b5	c1-c2-c3
M205	IPM 649	bubonic	positive	Ambatofinandrahana	Fenoarivo	II.A.1	d	II.2	a1-a2-a3-a4-a5-a6-a7-a8-a91	b1-b2-b3-b4-b5	c1-c2-c3
M405	IPM 792	bubonic	positive	Manandriana	Talata Vohimena	II.A.1	d	II.2	a1-a2-a3-a4-a5-a6-a7-a8-a91	b1-b2-b3-b4-b5	c1-c2-c3
M417	IPM 669	bubonic	positive	Manandriana	Ambovombe Centre	II.A.1	d	II.2	a1-a2-a3-a4-a5-a6-a7-a8-a91	b1-b2-b3-b4-b5	c1-c2-c3
M430	IPM 779	bubonic	positive	Manandriana	Talata Vohimena	II.A.1	d	II.2	a1-a2-a3-a4-a5-a6-a7-a8-a91	b1-b2-b3-b4-b5	c1-c2-c3
M109	IPM 277	bubonic	positive	Manandriana	Ambovombe Centre	II.A.1	d	II.3	a1-a2-a3-a4-a5-a6-a7-a8-a91-a95	b1-b2-b3-b4-b5	c1-c2-c3
M361	IPM 312	bubonic	negative	Fandriana	Imito	II.A.1	d	II.3	a1-a2-a3-a4-a5-a6-a7-a8-a91-a95	b1-b2-b3-b4-b5	c1-c2-c3
M352	IPM 36	bubonic	positive	Fandriana	Sandrandahy	II.A.1	d	II.4	a1-a2-a3-a4-a5-a6-a7-a8-a91-a92	b1-b2-b3-b4-b5	c1-c2-c3
M373	IPM 58	bubonic	positive	Ambositra	Ilaka Centre	II.A.1	d	II.4	a1-a2-a3-a4-a5-a6-a7-a8-a91-a92	b1-b2-b3-b4-b5	c1-c2-c3
M455	IPM 722	bubonic	positive	Ambatofinandrahana	Ambatofinandrahana	II.A.1	d	II.4	a1-a2-a3-a4-a5-a6-a7-a8-a91-a92	b1-b2-b3-b4-b5	c1-c2-c3
M099	IPM 272	bubonic	positive	Antsirabe II	Sahanivotry	II.A.1	d	II.5	a1-a2-a3-a4-a5-a6-a7-a8-a91-a92-a93-a94	b1-b2-b3-b4-b5	c1-c2-c3
M419	IPM 780	bubonic	positive	Manandriana	Talata Vohimena	II.A.1	d#	II.2	a1-a2-a3-a4-a5-a6-a7-a8-a91	b1-b2-b3-b4-b5	c1-c2-c3
M200	IPM 24	bubonic	positive	Ambatofinandrahana	Ambatofinandrahana	II.A.2	d	II.6	a1-a2-a3-a4-a5-a6-a7-a8-a91-a97	b1-b2-b3-b4-b5	c1-c2-c3
M434	IPM 724	bubonic	positive	Ambatofinandrahana	Ambatofinandrahana	II.A.2	d	II.6	a1-a2-a3-a4-a5-a6-a7-a8-a91-a97	b1-b2-b3-b4-b5	c1-c2-c3
M441	IPM 720	bubonic	positive	Ambatofinandrahana	Ambatofinandrahana	II.A.2	d	II.6	a1-a2-a3-a4-a5-a6-a7-a8-a91-a97	b1-b2-b3-b4-b5	c1-c2-c3
M452	IPM 776	bubonic	positive	Ambatofinandrahana	Ambatofinandrahana	II.A.2	d	II.6	a1-a2-a3-a4-a5-a6-a7-a8-a91-a97	b1-b2-b3-b4-b5	c1-c2-c3
M104	IPM 63	bubonic	positive	Antsirabe II	Ambohitsimanova	II.B	h1	II.7	a1-a2-a3-a4-a5-a6-a7-a8-a91-a98	b1-b2-b3-b4-b5	c1-c2-c3
M428	IPM 783	bubonic	positive	Antsirabe II	Ambohitsimanova	II.B	h1	II.7	a1-a2-a3-a4-a5-a6-a7-a8-a91-a98	b1-b2-b3-b4-b5	c1-c2-c3
M261	IPM 310	bubonic	negative	Fandriana	Fandriana	II.NONE	d	II.1	a1-a2-a3-a4-a5-a6-a7-a8	b1-b2-b3-b4-b5	c1-c2-c3
M436*	IPM 760	bubonic	positive	Ambositra	Ambohimanjaka	Mixed	d	II.4	a1-a2-a3-a4-a5-a6-a7-a8-a91-a92	b1-b2-b3-b4-b5	c1-c2-c3
M432*	IPM 749	bubonic	positive	Ambalavao	Andrainjato	Mixed	k	I.7	a1-a2-a3-a4-a5-a6-a7-a8-a89	b1-b2-b3-b4-b5	c1-c2-c3
M002*	IPM 66	bubonic	positive	Manjakandriana	Ambatomena	UND	UND	I.1	a1-a2-a3-a4-a5-a6-a7-a8	b1-b2-b3-b4-b5	c1-c2-c3
M050*	IPM 2	bubonic	positive	Manjakandriana	Ambohitrolomahitsy	UND	UND	I.12	a1-a2-a3-a4-a5-a6-a7-a8	b1-b2-b3-b4-b5	c1-c2-c3'
M005*	IPM 572	bubonic	negative	Tsaratanana	Ambakireny	UND	UND	I.14	a1-a2-a3-a4-a5-a6-a7-a8	b1-b2-b3-b4-b5	c1-c3'
M319*	IPM 14	bubonic	positive	Ambatofinandrahana	Fenoarivo	UND	UND	II.2	a1-a2-a3-a4-a5-a6-a7-a8-a91	b1-b2-b3-b4-b5	c1-c2-c3
*Excluded from analysis due to missing MLVA and SNP data or mixed MLVA genotypes.
§UND: undetermined.
¶The available SNP data placed this sample in the q lineage of the SNP phylogeny, but the exact node within the q lineage was undetermined.
#The SNP phylogeny lineage/node was undetermined based upon SNP data and was extrapolated based upon the MLVA subclade.
