# Supplementary material for: Diverse Genotypes of Yersinia pestis Caused Plague in Madagascar in 2007
Source: PLoS Negl Trop Dis. 2015 Jun 12;9(6):e0003844. doi: 10.1371/journal.pntd.0003844 (PMC4466568; doi:10.1371/journal.pntd.0003844)
Supplement: S2 Table — (XLS) [file pntd.0003844.s002.xls]

## Sheet: CRISPRtionary2015
key	sequence	annotated spacer	origin of sequences regarding the new spacers	referred in Koskela et al. 2015, Table S4
a1	TCAGGGGACTGGCGAACAATGTCTTTCATGAT	Pourcel2005:1		listed
a2	GAAAAGGTAAGATGGGCAAGCTTCTAGTAGTT	Pourcel2005:2		listed
a3	ATTATCTGAATGGCATTTTCTTTGGCGCAGAT	Pourcel2005:3		listed
a4	TCGCCATTCCGTGAACCTGAGCGCGTTCGCGA	Pourcel2005:4		listed
a5	ATATTCTCGAGCGATAGCAATAGCCATTCCAC	Pourcel2005:5		listed
a6	TCGGTCAAACAAATTTAGGCGACGATTTAACA	Pourcel2005:6		listed
a6'	TCGGTCAAACAAATTTAGGCGACGATTTAA	Riehm 2012:1		listed
a7	AAAAAGAATTTGGGATTAAAGTTACCCATCAG	Pourcel2005:7		listed
a8	TCAATGCCTGAATCTCTGGCGTGATAGCTGCGG	Pourcel2005:8		listed
a9	GATGAGTAATGCCTTCAGCGCATTTCTCTTCA	Pourcel2005:9		listed
a10	ACATCACTAGCGGTATCGAACAATTGAGCGAG	Pourcel2005:10		listed
a11	TCAGTCCCGTTATGGTGCTGGTGTTGCCCGTAAG	Pourcel2005:11		listed
a12	CGGTCATCCCGAGTATGATGTCGATACGTTAG	Pourcel2005:12		listed
a13	TTATCCGTGACCGACTCAAATACACGCTGGAACG	Pourcel2005:13		listed
a14	TCACCAATGAGGGCGACCATGCCGAGGACTTG	Pourcel2005:14		listed
a15	ACGTCATCCTGAAGGCTAGGCAGCTCGGCTTC	Pourcel2005:15		listed
a16	TCGCTTTGTATTTCTACCATAACTATCAGCAA	Pourcel2005:16		listed
a17	TTGTTGCTAGTTGCATGTTTTTTCCAGCTATT	Pourcel2005:17		listed
a18	AGTACACCAAGTAGGCCGGTTAGCACCACCAT	Pourcel2005:18		listed
a19	CAGGAATGTTGGCCGCGATTGTTGCAGCTTGG	Pourcel2005:19		listed
a20	AGAGGGTATACGTATTTCCCAAACCATAATGG	Pourcel2005:20		listed
a21	AGCAATAAATCCCAAGGGGACAGCATGCTATT	Pourcel2005:21		listed
a22	GAAATTGTGGGTGTAGATGTTGCAGACGCCTC	Pourcel2005:22		listed
a23	TCTGACGTTGCCTGTGTTGCCGCTCTCGTATT	Pourcel2005:23		listed
a24	CATTCTTAACGCCCCGCTCTGTTAGTGACAAA	Pourcel2005:24		listed
a25	TTGTAAGCCTTGGAACTCTGGACGCATTTTTC	Pourcel2005:25		listed
a26	AGATCGTGATGATAAACACACTTCCAACACAT	Pourcel2005:26		listed
a27	TTTTGGATAACTCAGTTTGTTACCGTTGGCGG	Cui2008:1		listed
a28	CTAGAGAATAGCTTTAAATTGCTTATCGTATA	Cui2008:2		listed
a29	ACGGAGAATCAATTCCTACGTTTACTCTCTAAC	Cui2008:3		listed
a30	GGGTTGTCATGCCAATGGCATTGCCCGGTAGC	Cui2008:4		listed
a31	CAAATTAGGTGCGTGGGTTCAAAGACGGAACT	Cui2008:5		listed
a32	CTCGGCATTGGTTTGTGCCTCTGACACTATCG	Cui2008:6		listed
a33	TACATCCTCAATATATCCGTTTATACGTTTAG	Cui2008:7		listed
a34	GATCAGGCTGCATCTACCTCTGTTCTTGGCAT	Cui2008:8		listed
a35	CCATTGGTCACAAGATTCCATACCTTCAGGGG	Cui2008:9		listed
a36	ATACTGGCGCGAGTACCTTCGTCCATTTCATCG	Cui2008:10		listed
a37	TCGTCAATGAATTGCGGGACGTTCCGGCGGT	Cui2008:11		listed
a37'	TCGTCAATGAATTGCGGGACGTTCCGGCGGTT	Cui2008:12		listed
a37''	TCGTCAATGAATTGCGGGACGTTCCGGCG	Cui2008:13		listed
a38	GTGCAGCTTTAAACGTGTTGAGGTTGCGCTGA	Cui2008:14		listed
a39	CGTATGGAGCGCCACCATGGTGATAACAATCC	Cui2008:15		listed
a40	TGCCAACCCTGATATGGTTGTAACTGCCAATA	Cui2008:16		listed
a41	GTGATTTGCGGGATTTCAATCCAACTTGCGA	Cui2008:17		listed
a42	CTGACCGTTTTGCTGTAGGTGGCGGTGTAGGG	Cui2008:18		listed
a43	TCGGCGGTTATGCGGATCATCCCGCTTGGGGCG	Cui2008:19		listed
a44	TTGAGTAGCGATTTTCTTTGGCTTTAGGCACA	Cui2008:20		listed
a46	CATATTAATGGCTAATAACGACATTACATTTA	Cui2008:21		listed
a47	TCGTTCGTTAATGAATTCAGACCTCACATTGA	Cui2008:22		listed
a48	CCGAGAGTTTGGCTGGAACAGCTTTTTAGTGA	Cui2008:23		listed
a49	AAATATGCTGGTCAGGATAAAGTGAACCCAGG	Cui2008:24		listed
a50	AGTAGCGGTTTTCGCGCCATCTGCCGTGGTGT	Cui2008:25		listed
a51	TTGGCGGCGTTATCCAAATGCTATCACCGCAG	Cui2008:26		listed
a52	TGAGTCTGCAACACGTTGAATAAATTCCTGAC	Cui2008:27		listed
a54	CCGAACAGATTACGGAGTTTATCTGCACCTGG	Cui2008:28		listed
a55	TCACCGTGAGGCATTCAAGGAGAATCCAAATG	Cui2008:29		listed
a56	GGTTTACGCCGCTGCAATGGCTCAACCGTTCC	Cui2008:30		listed
a57	AAGTTACCGGCAAGAAAATTGGTGCTGGTGAA	Cui2008:31		listed
a58	ATTCGCTATATGTAGTTCCCGCTGGAACTTGT	Cui2008:32		listed
a59	GAAAGCACCGACAATTGCTTCGATAGCTTTCGG	Cui2008:33		listed
a60	TGAAATAGCCAAAGAATTCCGCAAATGGGTGC	Cui2008:34		listed
a61	GTCCCCTTTTTGCAAATCTGCAAATTAAAGT	Cui2008:35		listed
a62	CGTGATTGGCCACTTGGCTGAGAATGATGTCA	Cui2008:36		listed
a63	TAAAATGGTTAAACGATACGATGATTGTGGAA	Cui2008:37		listed
a64	TTATCGGGGTCGGTTGCATCACTAATGACATT	Cui2008:38		listed
a65	TGTAAGGAGTGGCTGTGTTAACTGATAAACAG	Cui2008:39		listed
a66	TTTCGTCGTGACCCCACGGTGACTATCGTCGA	Cui2008:40		listed
a67	GCCGTGAGATGTGTGATCGTGAAGTGGTTTAT	Cui2008:41		listed
a68	CGGTAAAAACAGCAACGCAGGCAACTGGCGAT	Cui2008:42		listed
a68'	CGGTAAAAACAGCAACGCAGGCAACTGGCGATG	Cui2008:43		listed
a69	TTGGGCTGAGGTCATCGTTGATCGCTTGAGTG	Cui2008:44		listed
a70	GTCCATTGCCTTAATCAGTAACGGCTCTGTTT	Cui2008:45		listed
a71	TCCAATACTGACCGTTTTGCTGTAGGTGGCGG	Pourcel2005:27		listed
a72	GAACGCAAGACCTTGGCGACCGCTGATGTGGAG	Pourcel2005:28		listed
a73	AAGAACAGAGGTAGATGCAGCCTGATCGCCAG	Pourcel2005:29		listed
a74	GCTCTGCCAAGCTGCAACAATCGCGGCCAACA	Pourcel2005:30		listed
a75	CTGGCGCGAGTACCTTCGTCCATTTCATCAAT	Pourcel2005:31		listed
a76	TGATCGCCAGTTGCCTGCGTTGCTGTTTTTACG	Pourcel2005:32		listed
a77	TTCCAGCGTGTATTTGAGTCGGTCACGGATAA	Pourcel2005:33		listed
a78	GCCGTACGACATCGTGCCGATATCGGTCAGTT	Cui2008:46		listed
a79	GAGAACCTTTCACGGTATCGGCATATGGCCTG	Cui2008:47		listed
a80	CTGATTCTGCTGGAAATACTTTGATTTATGAA	Cui2008:48		listed
a81	TTGGAACGGTTGAGCCATTGCAGCGGCGTAAA	Cui2008:49		listed
a82	CATTTCTGTTGTCGCTCAATGGAAACATTAAT	Cui2008:50		listed
a83	CATAAGAATCTCAGCTTCTTTACGTTGATTGT	Nairobi:1		not included
a84	ATCAATGATGAGGAAAACCTCGGCGTTGGCTA	Nairobi:2		not included
a85	CCCCTGCCTTTTGCAGCCAGTCGCGCCACTCT	Riehm 2012:2		not included
a86	AGCCCGCCCCGCACGATAAGCATTGAACAACG	Riehm 2012:3		not included
a87	CACTTGTTGATGTGACTCTGACAAATGGGATAA	Riehm 2012:4		not included
a88	TGAAGGTATGGAATCTTGTGACCAATGGGTTT	Riehm 2012:5		not included
a89	AAAACCAAAAATAGCGAATTACTCGGCAAGCT	this study:1	Y. pestis genome	not included
a90	AAACCATTCATACATCTGCTGTTCCATTCGGG	this study:2	Y. pestis genome	not included
a91	TATTAACCAACTAATTTCAAGGCTCACTTCGG	this study:3	Y. pestis genome	not included
a92	TTGCAAACTCGATAAAGCCAAAGTCTGATGTG	this study:4	Y. pestis genome	not included
a93	GGGAGGGGAGACCATGAGAATGGAAAAATACA	this study:5	Y. pestis genome	not included
a94	CCAACCCTCACCAATCGTGGAAGGATGCTATT	this study:6	Y. pestis genome	not included
a95	ATCACGCGTGAACGCTTCCAGACCGAAATAGC	this study:7	Y. pestis genome	not included
a96	TGCTGAAATTTTCGGCTTTCTCAGCGCGTTCA	this study:8	Y. pestis genome	not included
a97	GCTGAAAGGCTCGCCGGGTGTTGTTGTGACCGG	this study:9	Y. pestis genome	not included
a98	TGCATTAACTGTGGAATAACCAACATATCAATG	this study:10	96% Y. pestis	not included
a99	GTTAGCGGGAAGGGCTTAGCTAAGAAATGGGT	this study:11	Y. pestis genome	not included
a100	AAATCCCTGCAACGGGCGCAACAGTTCTTATT	this study:12	Y. pestis genome	not included
a102	TTCATATAGTGCCGTAGACCTTCACCGGAGTT	this study:13	Y. pestis genome	not included
b1	TCTGTACGCATACCGCCATCTTGCATCAGTCT	Pourcel2005:34		listed
b2	AGCAAAAATCTTAATTACATCTGATGATTTCGG	Pourcel2005:35		listed
b3	TTTACGGCACGGCGAAAGATTCGGTTCTTGTC	Pourcel2005:36		listed
b4	TTCTGGATAGGACAAATAGGATGATTGTATCAG	Pourcel2005:37		listed
b4'	TTCTGGATAGGACAAATAGGATGATTGTATCAGG	Pourcel2005:38		listed
b5	AACGAACCCACGTAGAATTGCCATCACCGCCGG	Pourcel2005:39		listed
b5'	AACGAACCCACGTAGAATTGCCATCACCGCCGGT	this study:14	Y. pestis genome	not included
b6	TGGAGTGGCGAGTTAGAGAGTAAACGTAGGAA	Pourcel2005:40		listed
b7	TAACGAGAAAGTCTTAATCTTTAATTCATCAG	Pourcel2005:41		listed
b8	TTAACGTAGCCAGGGCGTGTGGAACATGCCTAGT	Pourcel2005:42		listed
b9	TGTTCTGAGAACGCTGCATGTCATTGCCTGGGG	Pourcel2005:43		listed
b10	AGTGACTAACACGTCACAAATGTCGCCGTTCT	Pourcel2005:44		listed
b11	CGGACGCGGTGAAAACTATCCTGCAACGATTC	Pourcel2005:45		listed
b12	TATGAGTGACAGCCGTTTTCACCACCGCCGTG	Pourcel2005:46		listed
b13	ACATCTGGCCCACGACAAACATCGCGAACCGT	Pourcel2005:47		listed
b14	CTGAGTAAAGAAGAATTGCAGGAAATGATAGT	Cui2008:51		listed
b15	ACTTTAATCAATCCATCGCGCATAGTCTGACC	Cui2008:52		listed
b16	GTGCAGCTCCGCGCCGTTGCTCAACACAATAG	Cui2008:53		listed
b17	TATTGATGTAAGTGCGGCACCGGATATCGAGT	Cui2008:54		listed
b18	TGGACGTTATCGAAGCTAAAGAATTTGCTGGC	Cui2008:55		listed
b19	TAGCAATGTTCAAACAGGGTTTAATGCCTTTC	Cui2008:56		listed
b20	ACTGAAACCTGCAATAAATAACTCTTCGAGTT	Cui2008:57		listed
b21	TTTTCGGCCCGACATTACGCCAGACGCGACA	Cui2008:58		listed
b22	TGGGACGCTTTACAGTCTGCACGTCTCTGAGT	Cui2008:59		listed
b23	GCCACCTACAGCAAAACGGTCAGTATTGGATG	Cui2008:60		listed
b24	TACGGTTGCCGTCAAGGTTTCAGTGGCAGCCA	Cui2008:61		listed
b25	GGAATGACTCAAGCGGGATATCAACTTCAACA	Cui2008:62		listed
b26	GATAGCATGGACGTCAAGGCACCTGCTGGCTAT	Cui2008:63		listed
b27	CGCACGCAATACCGGATAAACCGGCTGACTGT	Cui2008:64		listed
b28	TACCGGTGGGCGCTTTCGTGGCAACTGGCAGG	Cui2008:65		listed
b29	AATTTGCCTGTCTCCGTTGTTGGAGTGAAGAT	Cui2008:66		listed
b41	CGGTTAATATTTGCTGTGCCTGGTTTGATGAA	Cui2008:67		listed
b42	GACATTACATTTATCCGGCCTGAACATGGGGC	Cui2008:68		listed
b43	CAAGCAAGTCGATGTTGATAGTCCCCTCTGCG	Cui2008:69		listed
b44	AAAGTGCTCAATGAGAGTGACGCAGAGCTATCGG	Cui2008:70		listed
b45	CAACAGCATTGGAAACTGCCGTTACCGCCACT	Cui2008:71		listed
b46	GGTCCCTTCAGTTTTTGAAATTTTACTTTCCT	Cui2008:72		listed
b47	AAAATCAGAGTCCCAGCCTGACAGGTGGCTAA	Cui2008:73		listed
b48	TCGCGCCAGTATGGATGGACAAGTTCCAGCGGG	Riehm 2012:6		not included
b49	TGGCTTTATTGTGGTCAGCTTTGTCGTATCCGG	Riehm 2012:7		not included
b50	TTATTTGATATATCAATACCACGCCACCCTTG	this study:15	Y. pestis genome	not included
c1	GTTATACCCCGCGCAGGGAGTGAAGCGTTGAC	Pourcel2005:48		listed
c2	TTAAGTTCTTTTTGTCAGCATCTTTAATAAAT	Pourcel2005:49		listed
c3	CTGAAATACAAATAAAATAAATCGTCGAACAT	Pourcel2005:50		listed
c3'	CTGAAATACAAATAAAATAAATCGTCGAACA	Cui2008:74		listed
c4	TTTCTGATAGCAGCAATACCTCATTGGGTAAGA	Pourcel2005:51		listed
c5	TTGGCAATCATGTTTGGCTGCGCTTGGTTAAAC	Pourcel2005:52		listed
c6	TGTCAGGCTGGGACTCTGATTTTTCAATTCGT	Cui2008:75		listed
c7	GAGGTGTTTAGCAGGGAAAATCTGGAGGTGCT	Cui2008:76		listed
c8	TAACGTCGTTTAATTCTAGCCAATCGCCATTT	Cui2008:77		listed
c9	ACAGCCCAAAAGGCGGATTTTATTCGCGCAAA	Cui2008:78		listed
c10	TACATCGCATCAACAGCTTGCTTGTTCACTTG	Cui2008:79		listed
c11	AACGAACCCACGTAGAATTGCCATCACCGCCGGT	this study:16	Y. pestis genome	not included
c12	ATCGAGGCGGGCCGGAAGAATGTCACGGCGGTT	Richard2015	96% Y. pestis	not included
c13	GCGTCACGAATTGCACCGCTCTGCCAAGCTGC	this study:17	Y. pestis genome	not included
Pourcel et al. 2005: CRISPR elements in Yersinia pestis acquire new repeats by preferential uptake of bacteriophage DNA, and provide additional tools for evolutionary studies. Microbiology. Mar;151(Pt 3):653-63.
Cui et al. 2008: Insight into microevolution of Yersinia pestis by clustered regularly interspaced short palindromic repeats. PLoS One. Jul 9;3(7):e2652. doi: 10.1371/journal.pone.0002652.
Riehm et al. 2012: Yersinia pestis lineages in Mongolia. PLoS One. 7(2):e30624. doi: 10.1371/journal.pone.0030624.
Richard et al. 2015: Pneumonic plague outbreak, Northern Madagascar, 2011. Emerg. Infect. Dis. doi: 10.3201/eid2101.131828.
Koskela et al. 2015: Generation of a CRISPR database for Yersinia pseudotuberculosis complex and role of CRISPR-based immunity in conjugation. Environmental Microbiology. doi:10.1111/1462-2920.12816
